# Supplementary material for: Neural Stem Cells Transplanted into Rhesus Monkey Cortical Traumatic Brain Injury Can Survive and Differentiate into Neurons
Source: Int J Mol Sci. 2024 Jan 29;25(3):1642. doi: 10.3390/ijms25031642 (PMC10855641; doi:10.3390/ijms25031642)
Supplement: Supplementary file 1 [file ijms-25-01642-s001.zip]

Archive with 1 entries (1 files):
- ijms-2797803-supplementary.pdf
